# Supplementary material for: The Genome Sequences of 90 Mushrooms
Source: Sci Rep. 2018 Jul 2;8:9982. doi: 10.1038/s41598-018-28303-2 (PMC6028375; doi:10.1038/s41598-018-28303-2)
Supplement: Supplementary file 4 — Table S2 [file 41598_2018_28303_MOESM4_ESM.xlsx]

## Sheet: MG1
The Genome Sequences of 90 Mushrooms Huiying Li1, Surui Wu3,#，Xiao Ma2,4,5,#, Wei Chen2,4, Jing Zhang6, Shengchang Duan6, Yun Gao6, Ling Kui7,8, Wenli Huang12, Peng Wu2,4，Ruoyu Shi2,4，Yifan Li 2,5, Yuanzhong Wang9 , Jieqing Li9 , Xiang Guo3 , Xiaoli Luo3, Qiang Li12, Chuan Xiong12, Honggao Liu9, Mingying Gui3*, Jun Sheng2,4,*, Yang Dong2,10,11,* Supplementary Table S2:The detailed information of …
Boletus bicolor(MG1)
assembly
genome size(Mb)	46.6
ScaffoldN50(Bp)	8949
ScaffoldN90(Bp)	1080
Min sequence length(Bp)	100
Max sequence length(Bp)	177013
Average sequence length(Bp)	2144.55
GC content(%)	0.4955
repeat annotation
Total Gene Lenght = 48870005
	Repbase TEs		TE protiens		De novo		Combined TEs
Type	Length (Bp)	% in genome	Length (Bp)	% in genome	Length (Bp)	% in genome	Length (Bp)	% in genome
DNA	98134	0.200806	0	0	752467	1.53973	771947	1.57959
LINE	7194	0.014721	0	0	3721	0.007614	10915	0.022335
SINE	534	0.001093	0	0	0	0	534	0.001093
LTR	2946317	6.02889	0	0	14636077	29.949	15350013	31.4099
Other	0	0	0	0	0	0	0	0
Unknown	0	0	0	0	6695223	13.7001	6695223	13.7001
Total	3051898	6.24493	0	0	21768713	44.5441	21796477	44.6009
gene annotation
	gene_num	avg_mRNA_len	total_exon_num	avg_exon_len	avg_cds_len	avg_exon_num	total_intro_len
augustus	5767	1607.72	31944	225.83	1250.89	5.5391	2057831
genscan	5210	3227.17	40708	231.928	1812.15	7.81344	7372225
glimmerHMM	19947	795.674	33712	388.436	656.488	1.69008	2776337
snap	27791	619.134	53677	263.135	508.233	1.93145	3082049
Cyberlindnera_jadinii	2354	1050.56	9451	211.742	850.115	4.01487	471838
Dichomitus_squalens	2991	1192.51	13072	217.144	949.015	4.37044	728281
Fibroporia_radiculosa	7704	1427.56	38962	228.261	1154.4	5.05737	2104421
Paxillus_involutus	7487	1069.18	28404	226.745	860.218	3.79378	1564485
Paxillus_rubicundulus	11724	1238.26	51857	231.236	1022.79	4.42315	2526155
Pisolithus_microcarpus	10544	1233.03	46113	231.256	1011.37	4.37339	2337189
Pisolithus_tinctorius	10860	1222.28	46912	232.936	1006.22	4.31971	2346419
Scleroderma_citrinum	10825	1244.4	47669	233.004	1026.06	4.4036	2363627
EVidenceModeler	14379	1229.85	53920	266.32	998.678	3.74991	3324051
non-coding RNA annotation
Type		Copy(w)	Average length(bp)	Total length(bp)	% of genome
miRNA		0	0	0	0
tRNA		118	82.3814	9721	0.019892
rRNA	rRNA	16	266.75	4268	0.008733
	18S	10	339.7	3397	0.006951
	28S	0	0	0	0
	5.8S	2	156	312	0.000638
	5S	0	0	0	0
snRNA	snRNA	12	114.833	1378	0.00282
	CD-box	7	96.8571	678	0.001387
	HACA-box	0	0	0	0
	splicing	5	140	700	0.001432
Kmer species number: 494448641
Kmer_size	Kmer_total_num	Pkdepth	Genome_size	Used_base	Used_read	Coverage(X)	Average_read_len	Kmer_species_num	Modified_kmer_total_num	Modified_genome_size	Modified_coverage
17	10449308476	58	180160490	11696987100	77979914	64.9254	150	494448641	9843404454	169713869	68.9218

## Sheet: MG6
Boletus edulis(MG6)
assembly
genome size(Mb)	51.4
ScaffoldN50(Bp)	11979
ScaffoldN90(Bp)	975
Min sequence length(Bp)	100
Max sequence length(Bp)	158035
Average sequence length(Bp)	2076.43
GC content(%)	0.5019
repeat annotation
Total Gene Lenght = 53901959
	Repbase TEs		TE protiens		De novo		Combined TEs
Type	Length (Bp)	% in genome	Length (Bp)	% in genome	Length (Bp)	% in genome	Length (Bp)	% in genome
DNA	37080	0.068792	418917	0.777183	748533	1.38869	1149076	2.13179
LINE	7810	0.014489	132096	0.245067	495605	0.919456	625557	1.16055
SINE	622	0.001154	0	0	2658	0.004931	3280	0.006085
LTR	1071509	1.98788	4401405	8.16558	9367753	17.3792	13249158	24.5801
Other	0	0	0	0	0	0	0	0
Unknown	0	0	0	0	9015737	16.7262	9015737	16.7262
Total	1116586	2.07151	4949004	9.18149	19035094	35.3143	23426203	43.4608
gene annotation
	gene_num	avg_mRNA_len	total_exon_num	avg_exon_len	avg_cds_len	avg_exon_num	total_intro_len
augustus	7756	1524.24	40075	230.359	1190.26	5.16697	2590342
genscan	6666	3323.4	51376	228.794	1763.35	7.70717	10399276
glimmerHMM	26712	794.148	45496	380.742	648.481	1.7032	3891049
snap	37770	621.141	73219	261.853	507.615	1.93855	4287887
Cyberlindnera_jadinii	3438	1011.16	13406	209.176	815.654	3.89936	672139
Dichomitus_squalens	5913	1203.75	25989	217.392	955.487	4.39523	1467991
Fibroporia_radiculosa	8712	1375.43	42290	225.652	1095.36	4.85422	2439971
Paxillus_involutus	9882	1040.49	35547	230.892	830.551	3.59715	2074620
Paxillus_rubicundulus	14467	1165.01	59685	229.95	948.68	4.1256	3129660
Pisolithus_microcarpus	13279	1146.11	53685	231.506	935.945	4.04285	2790802
Pisolithus_tinctorius	13027	1179.89	53983	232.327	962.748	4.14393	2828645
Scleroderma_citrinum	13338	1187.56	55362	231.945	962.732	4.1507	2998767
EVidenceModeler	19907	1146.88	68054	271.901	929.519	3.4186	4327042
non-coding RNA annotation
Type		Copy(w)	Average length(bp)	Total length(bp)	% of genome
miRNA		0	0	0	0
tRNA		120	81.8917	9827	0.018231
rRNA	rRNA	28	205.607	5757	0.010681
	18S	23	233.217	5364	0.009951
	28S	0	0	0	0
	5.8S	2	60	120	0.000223
	5S	0	0	0	0
snRNA	snRNA	9	136.889	1232	0.002286
	CD-box	3	90.3333	271	0.000503
	HACA-box	0	0	0	0
	splicing	6	160.167	961	0.001783
Kmer species number: 680666665
Kmer_size	Kmer_total_num	Pkdepth	Genome_size	Used_base	Used_read	Coverage(X)	Average_read_len	Kmer_species_num	Modified_kmer_total_num	Modified_genome_size	Modified_coverage
17	12968299704	60	216138328	14516753400	96778356	67.1642	150	680666665	12115536514	201925608	71.8916

## Sheet: MG7
Boletus brunneissimus(MG7)
assembly
genome size(Mb)	49.2
ScaffoldN50(Bp)	9707
ScaffoldN90(Bp)	1377
Min sequence length(Bp)	100
Max sequence length(Bp)	185075
Average sequence length(Bp)	2353.31
GC content(%)	0.4992
repeat annotation
Total Gene Lenght = 51622282
	Repbase TEs		TE protiens		De novo		Combined TEs
Type	Length (Bp)	% in genome	Length (Bp)	% in genome	Length (Bp)	% in genome	Length (Bp)	% in genome
DNA	105922	0.205187	412558	0.799186	1300082	2.51845	1657193	3.21023
LINE	4732	0.009167	12636	0.024478	113617	0.220093	130985	0.253737
SINE	749	0.001451	0	0	46107	0.089316	46829	0.090715
LTR	1980747	3.837	6862502	13.2937	13466851	26.0873	19717147	38.195
Other	0	0	0	0	0	0	0	0
Unknown	0	0	0	0	9376583	18.1638	9376583	18.1638
Total	2091668	4.05187	7283066	14.1084	23385899	45.3019	29529243	57.2025
gene annotation
	gene_num	avg_mRNA_len	total_exon_num	avg_exon_len	avg_cds_len	avg_exon_num	total_intro_len
augustus	6122	1578.49	32698	230.237	1229.71	5.34107	2135188
genscan	5334	3298.37	41317	230.095	1782.31	7.74597	8086652
glimmerHMM	21594	791.384	36091	387.832	648.2	1.67134	3091900
snap	30931	616.125	60527	254.938	498.873	1.95684	3626717
Cyberlindnera_jadinii	3188	1042.41	12692	210.849	839.426	3.98118	647119
Dichomitus_squalens	5177	1228.2	23148	218.527	977.105	4.47132	1299896
Fibroporia_radiculosa	8064	1381.55	39354	227.631	1110.89	4.88021	2182654
Paxillus_involutus	7959	1095.39	29532	232.386	862.274	3.71052	1855355
Paxillus_rubicundulus	12393	1223.21	53202	233.169	1000.97	4.29291	2754202
Pisolithus_microcarpus	11062	1252.95	47583	233.846	1005.88	4.30148	2733059
Pisolithus_tinctorius	11369	1236.61	48328	234.588	997.201	4.25086	2721879
Scleroderma_citrinum	11126	1266.44	48625	234.212	1023.6	4.37039	2701817
EVidenceModeler	15497	1204.31	56134	268.163	971.353	3.62225	3610140
non-coding RNA annotation
Type		Copy(w)	Average length(bp)	Total length(bp)	% of genome
miRNA		0	0	0	0
tRNA		161	81.0745	13053	0.025286
rRNA	rRNA	16	236.438	3783	0.007328
	18S	12	262.583	3151	0.006104
	28S	0	0	0	0
	5.8S	2	156	312	0.000604
	5S	0	0	0	0
snRNA	snRNA	10	136.4	1364	0.002642
	CD-box	5	106.4	532	0.001031
	HACA-box	0	0	0	0
	splicing	5	166.4	832	0.001612
Kmer species number: 995731703
Kmer_size	Kmer_total_num	Pkdepth	Genome_size	Used_base	Used_read	Coverage(X)	Average_read_len	Kmer_species_num	Modified_kmer_total_num	Modified_genome_size	Modified_coverage
17	15437050858	85	181612363	17292926538	115992230	95.2189	149	995731703	14055616028	165360188	104.577

## Sheet: MG8
Lactarius volemus(MG8)
assembly
genome size(Mb)	42.4
ScaffoldN50(Bp)	26839
ScaffoldN90(Bp)	4162
Min sequence length(Bp)	100
Max sequence length(Bp)	190855
Average sequence length(Bp)	5693.2
GC content(%)	0.4999
repeat annotation
Total Gene Lenght = 44452482
	Repbase TEs		TE protiens		De novo		Combined TEs
Type	Length (Bp)	% in genome	Length (Bp)	% in genome	Length (Bp)	% in genome	Length (Bp)	% in genome
DNA	40311	0.090683	335479	0.754691	1603478	3.60717	1860473	4.18531
LINE	28311	0.063688	396839	0.892726	2046422	4.60362	2398024	5.39458
SINE	425	0.000956	0	0	41468	0.093286	41893	0.094242
LTR	554069	1.24643	2616343	5.88571	5961832	13.4117	7700749	17.3236
Other	0	0	0	0	0	0	0	0
Unknown	0	0	0	0	8267636	18.5988	8267636	18.5988
Total	621203	1.39745	3342287	7.51879	16481086	37.0757	18601841	41.8466
gene annotation
	gene_num	avg_mRNA_len	total_exon_num	avg_exon_len	avg_cds_len	avg_exon_num	total_intro_len
augustus	5555	1595.79	28586	243.086	1250.92	5.14599	1915736
genscan	5308	4273.69	46764	232.542	2048.72	8.8101	11810166
glimmerHMM	20397	843.701	35316	391.693	678.19	1.73143	3375942
snap	28545	631.825	56464	257.297	508.952	1.97807	3507428
Hypsizygus_marmoreus	8341	1454.77	40858	236.385	1157.92	4.89845	2476073
Laccaria_bicolor	8157	1322.2	37391	228.216	1046.12	4.58392	2251958
Magnaporthe_oryzae	4482	1160.19	18389	224.298	920.263	4.10286	1075373
Paxillus_rubicundulus	8566	1336.59	39730	229.948	1066.52	4.6381	2313360
Rhizoctonia_solani	6500	1368.37	30989	223.625	1066.14	4.76754	1964454
Scleroderma_citrinum	8456	1313.72	38727	230.594	1056.08	4.57982	2178606
Trametes_cinnabarina	7704	1415.71	36627	235.549	1119.87	4.75428	2279131
Tuber_melanosporum	4407	1144.57	18398	215.624	900.171	4.17472	1077082
EVidenceModeler	13942	1270.18	49887	281.759	1008.18	3.57818	3652773
non-coding RNA annotation
Type		Copy(w)	Average length(bp)	Total length(bp)	% of genome
miRNA		2	86.5	173	0.000389
tRNA		261	85.9502	22433	0.050465
rRNA	rRNA	23	121.13	2786	0.006267
	18S	16	142.438	2279	0.005127
	28S	0	0	0	0
	5.8S	3	73.6667	221	0.000497
	5S	0	0	0	0
snRNA	snRNA	17	123.765	2104	0.004733
	CD-box	4	88	352	0.000792
	HACA-box	0	0	0	0
	splicing	13	134.769	1752	0.003941
Kmer species number: 1425042303
Kmer_size	Kmer_total_num	Pkdepth	Genome_size	Used_base	Used_read	Coverage(X)	Average_read_len	Kmer_species_num	Modified_kmer_total_num	Modified_genome_size	Modified_coverage
17	19756762095	78	253291821	22115781647	147438722	87.3134	149	1425042303	17702663530	226957224	97.4447

## Sheet: MG9
Lactarius deliciosus(MG9)
assembly
genome size(Mb)	54.2
c	19116
ScaffoldN90(Bp)	1393
Min sequence length(Bp)	100
Max sequence length(Bp)	678919
Average sequence length(Bp)	2329.36
GC content(%)	0.5035
repeat annotation
Total Gene Lenght = 56859665
	Repbase TEs		TE protiens		De novo		Combined TEs
Type	Length (Bp)	% in genome	Length (Bp)	% in genome	Length (Bp)	% in genome	Length (Bp)	% in genome
DNA	19155	0.033688	115923	0.203876	280172	0.492743	406956	0.71572
LINE	13704	0.024101	159859	0.281147	213797	0.376008	361234	0.635308
SINE	3191	0.005612	0	0	16068	0.028259	19259	0.033871
LTR	3993495	7.02342	11647257	20.4842	23820079	41.8928	34309256	60.3402
Other	0	0	0	0	0	0	0	0
Unknown	0	0	0	0	5953152	10.4699	5953152	10.4699
Total	4027439	7.08312	11915098	20.9553	30029705	52.8137	40683014	71.5499
gene annotation
	gene_num	avg_mRNA_len	total_exon_num	avg_exon_len	avg_cds_len	avg_exon_num	total_intro_len
augustus	6332	1761.99	35564	244.304	1372.15	5.61655	2468499
genscan	5441	3965.62	51652	233.731	2218.83	9.49311	9504279
glimmerHMM	21278	760.305	33085	406.73	632.421	1.55489	2721117
snap	27600	595.442	51636	262.798	491.662	1.87087	2864352
Hypsizygus_marmoreus	7848	1515.77	40254	235.95	1210.24	5.1292	2397837
Laccaria_bicolor	7538	1357.77	36008	228.038	1089.31	4.77686	2023648
Magnaporthe_oryzae	4447	1196.62	18452	224.599	931.931	4.14931	1177095
Paxillus_rubicundulus	8040	1388.49	38912	230.642	1116.26	4.8398	2188717
Rhizoctonia_solani	6174	1408.38	30447	222.926	1099.35	4.93149	1907939
Scleroderma_citrinum	7771	1392.45	37688	230.469	1117.73	4.84983	2134830
Trametes_cinnabarina	7305	1476.08	36080	234.62	1158.81	4.93908	2317695
Tuber_melanosporum	4218	1171.52	17946	216.111	919.47	4.25462	1063132
EVidenceModeler	12997	1355.26	50868	275.222	1077.17	3.91383	3614300
non-coding RNA annotaion
Type		Copy(w)	Average length(bp)	Total length(bp)	% of genome
miRNA		0	0	0	0
tRNA		130	80.6538	10485	0.01844
rRNA	rRNA	13	211.385	2748	0.004833
	18S	9	255	2295	0.004036
	28S	0	0	0	0
	5.8S	1	129	129	0.000227
	5S	0	0	0	0
snRNA	snRNA	13	124.154	1614	0.002839
	CD-box	2	85	170	0.000299
	HACA-box	0	0	0	0
	splicing	11	131.273	1444	0.00254
Kmer species number: 1424592304
Kmer_size	Kmer_total_num	Pkdepth	Genome_size	Used_base	Used_read	Coverage(X)	Average_read_len	Kmer_species_num	Modified_kmer_total_num	Modified_genome_size	Modified_coverage
17	20779547500	73	284651335	23260687500	155071250	81.7164	150	1424592304	18530349381	253840402	91.6351

## Sheet: MG10
Boletus speciosus(MG10)
assembly
genome size(Mb)	28.9
ScaffoldN50(Bp)	30345
ScaffoldN90(Bp)	3397
Min sequence length(Bp)	100
Max sequence length(Bp)	312215
Average sequence length(Bp)	4357.9
GC content(%)	0.4884
repeat annotation
Total Gene Lenght = 30252526
	Repbase TEs		TE protiens		De novo		Combined TEs
Type	Length (Bp)	% in genome	Length (Bp)	% in genome	Length (Bp)	% in genome	Length (Bp)	% in genome
DNA	124531	0.411638	414928	1.37155	656370	2.16964	942114	3.11417
LINE	5688	0.018802	71519	0.236407	84545	0.279464	155431	0.513779
SINE	650	0.002149	0	0	0	0	650	0.002149
LTR	454159	1.50123	1446859	4.78261	2560830	8.46485	3440475	11.3725
Other	0	0	0	0	0	0	0	0
Unknown	0	0	0	0	2266279	7.49121	2266279	7.49121
Total	584855	1.93324	1931189	6.38356	5455459	18.0331	6673859	22.0605
gene annotation
	gene_num	avg_mRNA_len	total_exon_num	avg_exon_len	avg_cds_len	avg_exon_num	total_intro_len
augustus	5552	1684.43	31799	227.785	1304.63	5.72749	2108604
genscan	4552	3851.12	42602	232.175	2172.92	9.35896	7639169
glimmerHMM	17701	823.04	30582	386.173	667.191	1.7277	2758694
snap	22177	651.778	45372	257.193	526.192	2.0459	2785111
Cyberlindnera_jadinii	3047	1071.05	12453	209.989	858.218	4.08697	648506
Dichomitus_squalens	4488	1308.8	21282	219.012	1038.55	4.74198	1212892
Fibroporia_radiculosa	6963	1520.53	36652	231.005	1215.97	5.26382	2120647
Paxillus_involutus	6389	1161.19	25899	222.805	903.181	4.05369	1648428
Paxillus_rubicundulus	10485	1311.67	48813	231.573	1078.09	4.65551	2449076
Pisolithus_microcarpus	9411	1304.13	43506	229.507	1060.98	4.62289	2288241
Pisolithus_tinctorius	9478	1322.32	44256	230.758	1077.49	4.66934	2320548
Scleroderma_citrinum	9394	1344.97	44556	231.8	1099.43	4.74303	2306523
EVidenceModeler	11861	1366.18	50459	255.559	1087.2	4.25419	3308967
non-coding RNA annotation
Type		Copy(w)	Average length(bp)	Total length(bp)	% of genome
miRNA		0	0	0	0
tRNA		115	82.2435	9458	0.031264
rRNA	rRNA	11	183.636	2020	0.006677
	18S	8	213.125	1705	0.005636
	28S	0	0	0	0
	5.8S	2	76	152	0.000502
	5S	0	0	0	0
snRNA	snRNA	12	134.917	1619	0.005352
	CD-box	5	103	515	0.001702
	HACA-box	0	0	0	0
	splicing	7	157.714	1104	0.003649
Kmer species number: 842933330
Kmer_size	Kmer_total_num	Pkdepth	Genome_size	Used_base	Used_read	Coverage(X)	Average_read_len	Kmer_species_num	Modified_kmer_total_num	Modified_genome_size	Modified_coverage
17	16684342236	79	211194205	18676502684	124510028	88.4328	149	842933330	15518092027	196431544	95.0789

## Sheet: MG11
Pleurotus platypus(MG11)
assembly
genome size(Mb)	39
ScaffoldN50(Bp)	59741
ScaffoldN90(Bp)	2635
Min sequence length(Bp)	100
Max sequence length(Bp)	338362
Average sequence length(Bp)	3279.56
GC content(%)	0.5094
repeat annotation
Total Gene Lenght = 40807626
	Repbase TEs		TE protiens		De novo		Combined TEs
Type	Length (Bp)	% in genome	Length (Bp)	% in genome	Length (Bp)	% in genome	Length (Bp)	% in genome
DNA	30038	0.073609	263861	0.646597	156505	0.383519	427457	1.04749
LINE	12217	0.029938	127978	0.313613	47176	0.115606	171510	0.420289
SINE	888	0.002176	0	0	0	0	888	0.002176
LTR	526834	1.29102	1404075	3.44072	1886650	4.62328	2986437	7.31833
Other	0	0	0	0	0	0	0	0
Unknown	0	0	0	0	2134285	5.23011	2134285	5.23011
Total	569065	1.39451	1795515	4.39995	4148498	10.166	5490136	13.4537
gene annotation
	gene_num	avg_mRNA_len	total_exon_num	avg_exon_len	avg_cds_len	avg_exon_num	total_intro_len
augustus	9174	1687.16	55475	216.155	1307.08	6.04698	3486801
genscan	7220	3809.38	70200	232.739	2262.92	9.72299	11165464
glimmerHMM	26409	820.97	46412	382.176	671.647	1.75743	3943463
snap	33464	631.802	66204	264.24	522.764	1.97836	3648860
Coprinopsis_cinerea	9320	1459.17	48416	224.112	1164.23	5.19485	2748889
Cyberlindnera_jadinii	3369	1107.64	14278	208.268	882.652	4.23805	757973
Dichomitus_squalens	5985	1328.46	29175	212.112	1033.98	4.87469	1762439
Fibroporia_radiculosa	8256	1525.9	44725	221.569	1200.3	5.41727	2688155
Hebeloma_cylindrosporum	10053	1427.95	51507	222.849	1141.78	5.12355	2876855
Hypsizygus_marmoreus	10175	1540.21	55273	225.979	1227.57	5.43224	3181095
Laccaria_bicolor	9497	1365.99	46936	220.76	1091.04	4.94219	2611247
Schizophyllum_commune	9101	1393.18	47700	210.566	1103.62	5.24118	2635305
EVidenceModeler	17105	1348.05	72153	256.848	1083.45	4.21824	4525997
non-coding RNA annotation
Type		Copy(w)	Average length(bp)	Total length(bp)	% of genome
miRNA		0	0	0	0
tRNA		219	83.4795	18282	0.0448
rRNA	rRNA	44	147.409	6486	0.015894
	18S	28	182.464	5109	0.01252
	28S	0	0	0	0
	5.8S	10	71.4	714	0.00175
	5S	0	0	0	0
snRNA	snRNA	16	131.812	2109	0.005168
	CD-box	5	99.2	496	0.001215
	HACA-box	0	0	0	0
	splicing	11	146.636	1613	0.003953
Kmer species number: 606252010
Kmer_size	Kmer_total_num	Pkdepth	Genome_size	Used_base	Used_read	Coverage(X)	Average_read_len	Kmer_species_num	Modified_kmer_total_num	Modified_genome_size	Modified_coverage
17	10134000044	54	187666667	11344029900	75626866	60.4478	150	606252010	9268238211	171634040	66.0943

## Sheet: MG13
Termitomyces eurrhizus(MG13)
assembly
genome size(Mb)	84.5
ScaffoldN50(Bp)	7395
ScaffoldN90(Bp)	929
Min sequence length(Bp)	100
Max sequence length(Bp)	114407
Average sequence length(Bp)	1797.69
GC content(%)	0.4508
repeat annotation
Total Gene Lenght = 88559821
	Repbase TEs		TE protiens		De novo		Combined TEs
Type	Length (Bp)	% in genome	Length (Bp)	% in genome	Length (Bp)	% in genome	Length (Bp)	% in genome
DNA	371776	0.419802	1491476	1.68415	3573391	4.035	5008961	5.65602
LINE	68382	0.077216	981404	1.10818	1563631	1.76562	2550580	2.88007
SINE	901	0.001017	0	0	8267	0.009335	8748	0.009878
LTR	2328454	2.62924	12469713	14.0806	28788774	32.5077	40991279	46.2865
Other	0	0	0	0	0	0	0	0
Unknown	0	0	0	0	19705402	22.251	19705402	22.251
Total	2767855	3.12541	14913837	16.8404	51467769	58.1164	65393843	73.8414
gene annotation
	gene_num	avg_mRNA_len	total_exon_num	avg_exon_len	avg_cds_len	avg_exon_num	total_intro_len
augustus	5011	1273.83	23652	208.666	984.905	4.72002	1447817
genscan	7329	2707.21	37453	221.519	1132.02	5.11025	11544598
glimmerHMM	20133	930.122	42660	329.001	697.124	2.11891	4690942
snap	35929	691.733	81130	241.187	544.617	2.25806	5285751
Coprinopsis_cinerea	10466	1178.61	47017	214.566	963.906	4.49236	2247042
Cyberlindnera_jadinii	3450	948.445	12968	205.741	773.348	3.75884	604084
Dichomitus_squalens	6229	1055.99	26250	203.058	855.719	4.21416	1247506
Fibroporia_radiculosa	9118	1213.9	42491	211.69	986.503	4.66012	2073365
Hebeloma_cylindrosporum	11675	1140.18	51366	212.566	935.217	4.39966	2392930
Hypsizygus_marmoreus	12672	1237.79	58899	218.22	1014.28	4.64796	2832303
Laccaria_bicolor	11347	1078.43	47414	212.276	887.004	4.17855	2172144
Schizophyllum_commune	10156	1118.03	45539	202.249	906.873	4.48395	2144515
EVidenceModeler	18560	1041.06	62494	253.248	852.721	3.36713	3495597
non-coding RNA annotation
Type		Copy(w)	Average length(bp)	Total length(bp)	% of genome
miRNA		6	87.6667	526	0.000594
tRNA		370	87.0135	32195	0.036354
rRNA	rRNA	39	100.051	3902	0.004406
	18S	32	108.469	3471	0.003919
	28S	0	0	0	0
	5.8S	1	55	55	6.2e-05
	5S	0	0	0	0
snRNA	snRNA	23	125.565	2888	0.003261
	CD-box	11	97.6364	1074	0.001213
	HACA-box	0	0	0	0
	splicing	12	151.167	1814	0.002048
Kmer species number: 1815011278
Kmer_size	Kmer_total_num	Pkdepth	Genome_size	Used_base	Used_read	Coverage(X)	Average_read_len	Kmer_species_num	Modified_kmer_total_num	Modified_genome_size	Modified_coverage
17	30426160182	90	338068446	34059134550	227060898	100.746	149	1815011278	27379003380	304211148	111.959

## Sheet: MG14
Russula virescens(MG14)
assembly
genome size(Mb)	61.8
ScaffoldN50(Bp)	30016
ScaffoldN90(Bp)	4482
Min sequence length(Bp)	100
Max sequence length(Bp)	358942
Average sequence length(Bp)	6090.7
GC content(%)	0.4984
repeat annotation
Total Gene Lenght = 64829421
	Repbase TEs		TE protiens		De novo		Combined TEs
Type	Length (Bp)	% in genome	Length (Bp)	% in genome	Length (Bp)	% in genome	Length (Bp)	% in genome
DNA	73271	0.113021	637883	0.983941	2549159	3.9321	3026726	4.66875
LINE	46262	0.07136	599149	0.924193	1509107	2.32781	1983923	3.06022
SINE	5007	0.007723	0	0	0	0	5007	0.007723
LTR	1163812	1.79519	5104656	7.87398	12145870	18.7351	15833829	24.4238
Other	0	0	0	0	0	0	0	0
Unknown	0	0	0	0	14925917	23.0234	14925917	23.0234
Total	1285867	1.98346	6337395	9.77549	29936259	46.177	34269637	52.8612
gene annotation
	gene_num	avg_mRNA_len	total_exon_num	avg_exon_len	avg_cds_len	avg_exon_num	total_intro_len
augustus	7850	1668.36	39529	262.959	1324.14	5.03554	2702100
genscan	7381	4417.33	66678	239.361	2162.32	9.03374	16644195
glimmerHMM	28692	845.439	48685	407.984	692.273	1.69681	4394632
snap	40888	604.423	77226	258.871	488.935	1.88872	4722069
Hypsizygus_marmoreus	8722	1507.46	43479	235.297	1172.95	4.98498	2917610
Laccaria_bicolor	8588	1359.06	39445	228.745	1050.64	4.59304	2648744
Magnaporthe_oryzae	4825	1192.25	19531	226.684	917.588	4.04788	1325248
Paxillus_rubicundulus	9101	1377	42274	231.419	1074.94	4.64498	2749063
Rhizoctonia_solani	6850	1362.98	32747	222.097	1061.75	4.78058	2063415
Scleroderma_citrinum	8928	1360	41274	230.595	1066.04	4.62298	2624507
Trametes_cinnabarina	8136	1492.68	39346	234.605	1134.56	4.83604	2913705
Tuber_melanosporum	4500	1184.48	19149	212.843	905.717	4.25533	1254442
EVidenceModeler	18638	1264.47	62849	299.895	1011.27	3.37209	4719034
non-coding RNA annotation
Type		Copy(w)	Average length(bp)	Total length(bp)	% of genome
miRNA		5	91.2	456	0.000703
tRNA		180	79.3389	14281	0.022029
rRNA	rRNA	14	171.429	2400	0.003702
	18S	10	205.6	2056	0.003171
	28S	0	0	0	0
	5.8S	1	123	123	0.00019
	5S	0	0	0	0
snRNA	snRNA	14	136.286	1908	0.002943
	CD-box	2	90.5	181	0.000279
	HACA-box	0	0	0	0
	splicing	12	143.917	1727	0.002664
Kmer species number: 743268017
Kmer_size	Kmer_total_num	Pkdepth	Genome_size	Used_base	Used_read	Coverage(X)	Average_read_len	Kmer_species_num	Modified_kmer_total_num	Modified_genome_size	Modified_coverage
17	12639709778	43	293946739	14148928882	94326194	48.1343	149	743268017	11787550648	274129084	51.6141

## Sheet: MG15
Termitomyces heimii(MG15)
assembly
genome size(Mb)	54.8
ScaffoldN50(Bp)	28644
ScaffoldN90(Bp)	3609
Min sequence length(Bp)	100
Max sequence length(Bp)	268838
Average sequence length(Bp)	4770.34
GC content(%)	0.4342
repeat annotation
Total Gene Lenght = 57453934
	Repbase TEs		TE protiens		De novo		Combined TEs
Type	Length (Bp)	% in genome	Length (Bp)	% in genome	Length (Bp)	% in genome	Length (Bp)	% in genome
DNA	110121	0.191668	488285	0.849872	875424	1.5237	1241759	2.16131
LINE	19586	0.03409	438932	0.763972	638191	1.11079	1001024	1.74231
SINE	314	0.000547	0	0	65396	0.113823	65710	0.11437
LTR	3095600	5.38797	8263111	14.3821	17715535	30.8343	23604190	41.0837
Other	0	0	0	0	0	0	0	0
Unknown	0	0	0	0	10253028	17.8456	10253028	17.8456
Total	3225168	5.61348	9185604	15.9878	28549052	49.6903	34972328	60.8702
gene annotation
	gene_num	avg_mRNA_len	total_exon_num	avg_exon_len	avg_cds_len	avg_exon_num	total_intro_len
augustus	4378	1581.15	25189	210.26	1209.74	5.75354	1626038
genscan	5398	4341.95	44076	230.309	1880.53	8.16525	13286765
glimmerHMM	14335	1090.7	32979	355.459	817.768	2.30059	3912544
snap	21059	798.114	53883	248.223	635.121	2.55867	3432476
Coprinopsis_cinerea	8251	1430.08	43114	221.266	1156.18	5.22531	2259927
Cyberlindnera_jadinii	3071	1098.76	12900	210.801	885.488	4.20059	654969
Dichomitus_squalens	4838	1284.53	23711	206.649	1012.78	4.90099	1314697
Fibroporia_radiculosa	7081	1477.2	37713	219.488	1168.98	5.32594	2182475
Hebeloma_cylindrosporum	9030	1390.93	46555	217.614	1121.93	5.15559	2429080
Hypsizygus_marmoreus	9508	1538	52546	224.434	1240.33	5.5265	2830198
Laccaria_bicolor	8383	1370.21	42416	216.516	1095.52	5.05976	2302708
Schizophyllum_commune	8037	1370.63	42177	208.162	1092.4	5.24785	2236142
EVidenceModeler	11630	1452.3	53406	249.756	1146.9	4.59209	3551819
non_coding RNA annotation
Type		Copy(w)	Average length(bp)	Total length(bp)	% of genome
miRNA		1	98	98	0.000171
tRNA		307	85.8958	26370	0.045898
rRNA	rRNA	102	167.706	17106	0.029773
	18S	71	193.746	13756	0.023943
	28S	0	0	0	0
	5.8S	10	116.8	1168	0.002033
	5S	0	0	0	0
snRNA	snRNA	21	129.524	2720	0.004734
	CD-box	8	98.25	786	0.001368
	HACA-box	0	0	0	0
	splicing	13	148.769	1934	0.003366
Kmer species number: 739696903
Kmer_size	Kmer_total_num	Pkdepth	Genome_size	Used_base	Used_read	Coverage(X)	Average_read_len	Kmer_species_num	Modified_kmer_total_num	Modified_genome_size	Modified_coverage
17	15863346502	58	273505974	17757477446	118383184	64.9254	149	739696903	14445979516	249068612	71.2955

[truncated: 81 more sheets: MG16, MG17, MG19, MG20, MG21, MG22, MG23, MG24, MG27, MG28, MG29, MG30, MG31, MG32, MG33, MG34, MG36, MG37, MG38, MG39 …]
